# Supplementary material for: Predicting anticancer hyperfoods with graph convolutional networks
Source: Hum Genomics. 2021 Jun 7;15:33. doi: 10.1186/s40246-021-00333-4 (PMC8182908; doi:10.1186/s40246-021-00333-4)
Supplement: Supplementary file 1 — Additional file 1 Analysis of over-represented pathways. [file 40246_2021_333_MOESM1_ESM.xlsx]

## Sheet: Sheet1
Top misclassified drugs
Legend
		Pathways also found in literature
		Cancer-related pathways
ID	Name	OR Pathways from embeddings (FDR < 0.01)	Pathways in literature - KEGG	Target	Link	PubChem info
DB00136	Calcitriol	KEGG_RIBOSOME	Endocrine and other factor-regulated calcium reabsorption	NR1I1 (VDR)	https://www.genome.jp/dbget-bin/www_bget?D00129
		KEGG_SPLICEOSOME	Mineral absorption
		KEGG_PROTEASOME
		KEGG_PARKINSONS_DISEASE
		KEGG_SNARE_INTERACTIONS_IN_VESICULAR_TRANSPORT
		KEGG_HUNTINGTONS_DISEASE
		KEGG_OXIDATIVE_PHOSPHORYLATION
		KEGG_PROPANOATE_METABOLISM
		KEGG_PATHWAYS_IN_CANCER
		KEGG_CELL_CYCLE
		KEGG_PROSTATE_CANCER
		KEGG_ERBB_SIGNALING_PATHWAY
		KEGG_MAPK_SIGNALING_PATHWAY
		KEGG_TOLL_LIKE_RECEPTOR_SIGNALING_PATHWAY
		KEGG_CHRONIC_MYELOID_LEUKEMIA
		KEGG_FOCAL_ADHESION
		KEGG_NEUROTROPHIN_SIGNALING_PATHWAY
		KEGG_CYTOKINE_CYTOKINE_RECEPTOR_INTERACTION
		KEGG_PANCREATIC_CANCER
		KEGG_GLIOMA
		KEGG_ACUTE_MYELOID_LEUKEMIA
		KEGG_NON_SMALL_CELL_LUNG_CANCER
		KEGG_NOD_LIKE_RECEPTOR_SIGNALING_PATHWAY
		KEGG_AXON_GUIDANCE
		KEGG_OOCYTE_MEIOSIS
		KEGG_JAK_STAT_SIGNALING_PATHWAY
		KEGG_T_CELL_RECEPTOR_SIGNALING_PATHWAY
		KEGG_MELANOMA
		KEGG_ENDOMETRIAL_CANCER
		KEGG_SMALL_CELL_LUNG_CANCER
		KEGG_COLORECTAL_CANCER
		KEGG_BLADDER_CANCER
		KEGG_FC_EPSILON_RI_SIGNALING_PATHWAY
		KEGG_P53_SIGNALING_PATHWAY
		KEGG_ADHERENS_JUNCTION
		KEGG_APOPTOSIS
		KEGG_VEGF_SIGNALING_PATHWAY
		KEGG_RENAL_CELL_CARCINOMA
		KEGG_TGF_BETA_SIGNALING_PATHWAY
		KEGG_THYROID_CANCER
		KEGG_LEISHMANIA_INFECTION
		KEGG_CYTOSOLIC_DNA_SENSING_PATHWAY
		KEGG_WNT_SIGNALING_PATHWAY
		KEGG_B_CELL_RECEPTOR_SIGNALING_PATHWAY
		KEGG_HEMATOPOIETIC_CELL_LINEAGE
		KEGG_HOMOLOGOUS_RECOMBINATION
		KEGG_PROGESTERONE_MEDIATED_OOCYTE_MATURATION
		KEGG_GNRH_SIGNALING_PATHWAY
		KEGG_NATURAL_KILLER_CELL_MEDIATED_CYTOTOXICITY
		KEGG_PATHOGENIC_ESCHERICHIA_COLI_INFECTION
		KEGG_REGULATION_OF_ACTIN_CYTOSKELETON
		KEGG_ECM_RECEPTOR_INTERACTION
		KEGG_DNA_REPLICATION
		KEGG_AUTOIMMUNE_THYROID_DISEASE
		KEGG_COMPLEMENT_AND_COAGULATION_CASCADES
		KEGG_RIG_I_LIKE_RECEPTOR_SIGNALING_PATHWAY
		KEGG_FC_GAMMA_R_MEDIATED_PHAGOCYTOSIS
DB00050	Cetrorelix	KEGG_SPLICEOSOME	Neuroactive ligand-receptor interaction	GNRHR	https://www.genome.jp/dbget-bin/www_bget?dr:D07665
		KEGG_RIBOSOME	GnRH signaling pathway
		KEGG_MAPK_SIGNALING_PATHWAY
		KEGG_PATHWAYS_IN_CANCER
		KEGG_NEUROTROPHIN_SIGNALING_PATHWAY
		KEGG_FOCAL_ADHESION
		KEGG_CHEMOKINE_SIGNALING_PATHWAY
		KEGG_CYTOKINE_CYTOKINE_RECEPTOR_INTERACTION
		KEGG_VEGF_SIGNALING_PATHWAY
		KEGG_PANCREATIC_CANCER
		KEGG_COLORECTAL_CANCER
		KEGG_RENAL_CELL_CARCINOMA
		KEGG_FC_EPSILON_RI_SIGNALING_PATHWAY
		KEGG_SMALL_CELL_LUNG_CANCER
		KEGG_T_CELL_RECEPTOR_SIGNALING_PATHWAY
		KEGG_JAK_STAT_SIGNALING_PATHWAY
		KEGG_ERBB_SIGNALING_PATHWAY
		KEGG_BLADDER_CANCER
		KEGG_P53_SIGNALING_PATHWAY
		KEGG_PROSTATE_CANCER
		KEGG_APOPTOSIS
		KEGG_GNRH_SIGNALING_PATHWAY
		KEGG_TOLL_LIKE_RECEPTOR_SIGNALING_PATHWAY
		KEGG_ACUTE_MYELOID_LEUKEMIA
		KEGG_AMYOTROPHIC_LATERAL_SCLEROSIS_ALS
		KEGG_GLIOMA
		KEGG_CHRONIC_MYELOID_LEUKEMIA
		KEGG_INSULIN_SIGNALING_PATHWAY
		KEGG_ENDOMETRIAL_CANCER
		KEGG_B_CELL_RECEPTOR_SIGNALING_PATHWAY
		KEGG_TGF_BETA_SIGNALING_PATHWAY
		KEGG_FC_GAMMA_R_MEDIATED_PHAGOCYTOSIS
		KEGG_MTOR_SIGNALING_PATHWAY
		KEGG_NON_SMALL_CELL_LUNG_CANCER
		KEGG_REGULATION_OF_ACTIN_CYTOSKELETON
		KEGG_NOD_LIKE_RECEPTOR_SIGNALING_PATHWAY
		KEGG_MELANOMA
		KEGG_WNT_SIGNALING_PATHWAY
		KEGG_ADHERENS_JUNCTION
		KEGG_PROGESTERONE_MEDIATED_OOCYTE_MATURATION
		KEGG_AXON_GUIDANCE
		KEGG_OOCYTE_MEIOSIS
		KEGG_RIG_I_LIKE_RECEPTOR_SIGNALING_PATHWAY
		KEGG_CELL_CYCLE
		KEGG_ADIPOCYTOKINE_SIGNALING_PATHWAY
		KEGG_NATURAL_KILLER_CELL_MEDIATED_CYTOTOXICITY
		KEGG_PRION_DISEASES
		KEGG_EPITHELIAL_CELL_SIGNALING_IN_HELICOBACTER_PYLORI_INFECTION
		KEGG_TYPE_II_DIABETES_MELLITUS
DB00414	Acetohexamide	KEGG_RIBOSOME	ABC transporters	ABCC8 (SUR1)	https://www.kegg.jp/dbget-bin/www_bget?dr:D00219
		KEGG_ALZHEIMERS_DISEASE	Insulin secretion
		KEGG_PROTEASOME	Type II diabetes mellitus
		KEGG_PARKINSONS_DISEASE
		KEGG_APOPTOSIS
		KEGG_CELL_CYCLE
		KEGG_ERBB_SIGNALING_PATHWAY
		KEGG_SPLICEOSOME
		KEGG_OXIDATIVE_PHOSPHORYLATION
		KEGG_ACUTE_MYELOID_LEUKEMIA
		KEGG_NUCLEOTIDE_EXCISION_REPAIR
		KEGG_ENDOCYTOSIS
		KEGG_GAP_JUNCTION
		KEGG_HUNTINGTONS_DISEASE
		KEGG_B_CELL_RECEPTOR_SIGNALING_PATHWAY
		KEGG_INSULIN_SIGNALING_PATHWAY
		KEGG_GLIOMA
		KEGG_T_CELL_RECEPTOR_SIGNALING_PATHWAY
		KEGG_MAPK_SIGNALING_PATHWAY
		KEGG_NEUROTROPHIN_SIGNALING_PATHWAY
		KEGG_GNRH_SIGNALING_PATHWAY
		KEGG_PROPANOATE_METABOLISM
		KEGG_PROSTATE_CANCER
		KEGG_OOCYTE_MEIOSIS
		KEGG_CHRONIC_MYELOID_LEUKEMIA
		KEGG_PRIMARY_IMMUNODEFICIENCY
		KEGG_FOCAL_ADHESION
		KEGG_FC_GAMMA_R_MEDIATED_PHAGOCYTOSIS
		KEGG_COLORECTAL_CANCER
		KEGG_VEGF_SIGNALING_PATHWAY
		KEGG_HOMOLOGOUS_RECOMBINATION
		KEGG_LEUKOCYTE_TRANSENDOTHELIAL_MIGRATION
		KEGG_CYTOKINE_CYTOKINE_RECEPTOR_INTERACTION
		KEGG_ADHERENS_JUNCTION
		KEGG_PROGESTERONE_MEDIATED_OOCYTE_MATURATION
		KEGG_ADIPOCYTOKINE_SIGNALING_PATHWAY
		KEGG_LONG_TERM_POTENTIATION
		KEGG_MISMATCH_REPAIR
		KEGG_VIRAL_MYOCARDITIS
		KEGG_NATURAL_KILLER_CELL_MEDIATED_CYTOTOXICITY
Top correctly classified drugs
Legend
		Pathways also found in literature (this includes cancer-related pathways)
ID	Name	OR Pathways from embeddings (FDR < 0.01)	Pathways in literature - KEGG	Target	Link	PubChem info
DB11828	Neratinib	KEGG_ERBB_SIGNALING_PATHWAY	EGFR tyrosine kinase inhibitor resistance	EGFR	https://www.kegg.jp/dbget-bin/www_bget?dr:D08950
		KEGG_MAPK_SIGNALING_PATHWAY	ErbB signaling pathway	ERBB2 (HER2, CD340)
		KEGG_GLIOMA	Pathways in cancer	ERBB4 (HER4)
		KEGG_PROSTATE_CANCER	Breast cancer
		KEGG_PANCREATIC_CANCER
		KEGG_NON_SMALL_CELL_LUNG_CANCER
		KEGG_ENDOMETRIAL_CANCER
		KEGG_NEUROTROPHIN_SIGNALING_PATHWAY
		KEGG_ACUTE_MYELOID_LEUKEMIA
		KEGG_FC_EPSILON_RI_SIGNALING_PATHWAY
		KEGG_T_CELL_RECEPTOR_SIGNALING_PATHWAY
		KEGG_RENAL_CELL_CARCINOMA
		KEGG_CHRONIC_MYELOID_LEUKEMIA
		KEGG_B_CELL_RECEPTOR_SIGNALING_PATHWAY
		KEGG_INSULIN_SIGNALING_PATHWAY
		KEGG_FOCAL_ADHESION
		KEGG_MELANOMA
		KEGG_BLADDER_CANCER
		KEGG_GNRH_SIGNALING_PATHWAY
		KEGG_VEGF_SIGNALING_PATHWAY
		KEGG_FC_GAMMA_R_MEDIATED_PHAGOCYTOSIS
		KEGG_PATHWAYS_IN_CANCER
		KEGG_COLORECTAL_CANCER
		KEGG_MTOR_SIGNALING_PATHWAY
		KEGG_TOLL_LIKE_RECEPTOR_SIGNALING_PATHWAY
		KEGG_THYROID_CANCER
		KEGG_PROGESTERONE_MEDIATED_OOCYTE_MATURATION
		KEGG_RETINOL_METABOLISM
		KEGG_CHEMOKINE_SIGNALING_PATHWAY
		KEGG_METABOLISM_OF_XENOBIOTICS_BY_CYTOCHROME_P450
		KEGG_NATURAL_KILLER_CELL_MEDIATED_CYTOTOXICITY
		KEGG_DRUG_METABOLISM_CYTOCHROME_P450
		KEGG_REGULATION_OF_ACTIN_CYTOSKELETON
		KEGG_CELL_CYCLE
		KEGG_ALDOSTERONE_REGULATED_SODIUM_REABSORPTION
		KEGG_LONG_TERM_POTENTIATION
		KEGG_BASAL_TRANSCRIPTION_FACTORS
		KEGG_TYPE_II_DIABETES_MELLITUS
		KEGG_LONG_TERM_DEPRESSION
		KEGG_ENDOCYTOSIS
		KEGG_GAP_JUNCTION
		KEGG_PHOSPHATIDYLINOSITOL_SIGNALING_SYSTEM
		KEGG_AXON_GUIDANCE
		KEGG_ADHERENS_JUNCTION
		KEGG_WNT_SIGNALING_PATHWAY
		KEGG_UBIQUITIN_MEDIATED_PROTEOLYSIS
		KEGG_PATHOGENIC_ESCHERICHIA_COLI_INFECTION
		KEGG_COMPLEMENT_AND_COAGULATION_CASCADES
		KEGG_ECM_RECEPTOR_INTERACTION
		KEGG_HEMATOPOIETIC_CELL_LINEAGE
DB00480	Lenalidomide	KEGG_SPLICEOSOME	Cytokine-cytokine receptor interaction	TNF	https://www.kegg.jp/dbget-bin/www_bget?dr:D04687
		KEGG_PARKINSONS_DISEASE	NF-kappa B signaling pathway
		KEGG_HUNTINGTONS_DISEASE	Apoptosis
		KEGG_CYTOKINE_CYTOKINE_RECEPTOR_INTERACTION	Hematopoietic cell lineage
		KEGG_RIBOSOME	Natural killer cell mediated cytotoxicity
		KEGG_PATHWAYS_IN_CANCER	TNF signaling pathway
		KEGG_JAK_STAT_SIGNALING_PATHWAY
		KEGG_PROSTATE_CANCER
		KEGG_T_CELL_RECEPTOR_SIGNALING_PATHWAY
		KEGG_CHRONIC_MYELOID_LEUKEMIA
		KEGG_ACUTE_MYELOID_LEUKEMIA
		KEGG_MELANOMA
		KEGG_APOPTOSIS
		KEGG_HEMATOPOIETIC_CELL_LINEAGE
		KEGG_TOLL_LIKE_RECEPTOR_SIGNALING_PATHWAY
		KEGG_B_CELL_RECEPTOR_SIGNALING_PATHWAY
		KEGG_NATURAL_KILLER_CELL_MEDIATED_CYTOTOXICITY
		KEGG_SMALL_CELL_LUNG_CANCER
		KEGG_TYPE_I_DIABETES_MELLITUS
		KEGG_PRIMARY_IMMUNODEFICIENCY
		KEGG_LEISHMANIA_INFECTION
		KEGG_TGF_BETA_SIGNALING_PATHWAY
		KEGG_INTESTINAL_IMMUNE_NETWORK_FOR_IGA_PRODUCTION
		KEGG_BLADDER_CANCER
		KEGG_ALLOGRAFT_REJECTION
		KEGG_PANCREATIC_CANCER
		KEGG_GLIOMA
		KEGG_GRAFT_VERSUS_HOST_DISEASE
		KEGG_P53_SIGNALING_PATHWAY
		KEGG_CELL_ADHESION_MOLECULES_CAMS
		KEGG_MAPK_SIGNALING_PATHWAY
		KEGG_NOTCH_SIGNALING_PATHWAY
		KEGG_ADIPOCYTOKINE_SIGNALING_PATHWAY
		KEGG_CHEMOKINE_SIGNALING_PATHWAY
		KEGG_AXON_GUIDANCE
		KEGG_FOCAL_ADHESION
		KEGG_COLORECTAL_CANCER
		KEGG_RIG_I_LIKE_RECEPTOR_SIGNALING_PATHWAY
		KEGG_RENAL_CELL_CARCINOMA
		KEGG_NON_SMALL_CELL_LUNG_CANCER
		KEGG_MTOR_SIGNALING_PATHWAY
		KEGG_NEUROTROPHIN_SIGNALING_PATHWAY
		KEGG_NOD_LIKE_RECEPTOR_SIGNALING_PATHWAY
		KEGG_ERBB_SIGNALING_PATHWAY
		KEGG_GLYCOSPHINGOLIPID_BIOSYNTHESIS_LACTO_AND_NEOLACTO_SERIES
		KEGG_CELL_CYCLE
		KEGG_METABOLISM_OF_XENOBIOTICS_BY_CYTOCHROME_P450
		KEGG_TYPE_II_DIABETES_MELLITUS
		KEGG_AUTOIMMUNE_THYROID_DISEASE
		KEGG_ENDOMETRIAL_CANCER
DB00530	Erlotinib	KEGG_SPLICEOSOME	MAPK signaling pathway	EGFR	https://www.kegg.jp/dbget-bin/www_bget?dr:D07907
		KEGG_PROTEASOME	ErbB signaling pathway
		KEGG_RIBOSOME	Pathways in cancer
		KEGG_RNA_DEGRADATION	Pancreatic cancer
		KEGG_ERBB_SIGNALING_PATHWAY	Non-small cell lung cancer
		KEGG_PATHWAYS_IN_CANCER
		KEGG_MELANOMA
		KEGG_P53_SIGNALING_PATHWAY
		KEGG_BLADDER_CANCER
		KEGG_PROSTATE_CANCER
		KEGG_PANCREATIC_CANCER
		KEGG_GLIOMA
		KEGG_MTOR_SIGNALING_PATHWAY
		KEGG_ACUTE_MYELOID_LEUKEMIA
		KEGG_CHRONIC_MYELOID_LEUKEMIA
		KEGG_RENAL_CELL_CARCINOMA
		KEGG_NEUROTROPHIN_SIGNALING_PATHWAY
		KEGG_MAPK_SIGNALING_PATHWAY
		KEGG_COLORECTAL_CANCER
		KEGG_INSULIN_SIGNALING_PATHWAY
		KEGG_FOCAL_ADHESION
		KEGG_ENDOMETRIAL_CANCER
		KEGG_VEGF_SIGNALING_PATHWAY
		KEGG_ADHERENS_JUNCTION
		KEGG_NON_SMALL_CELL_LUNG_CANCER
		KEGG_AXON_GUIDANCE
		KEGG_SMALL_CELL_LUNG_CANCER
		KEGG_REGULATION_OF_ACTIN_CYTOSKELETON
		KEGG_CELL_CYCLE
		KEGG_PROGESTERONE_MEDIATED_OOCYTE_MATURATION
		KEGG_WNT_SIGNALING_PATHWAY
		KEGG_TYPE_II_DIABETES_MELLITUS
		KEGG_APOPTOSIS
		KEGG_GAP_JUNCTION
		KEGG_B_CELL_RECEPTOR_SIGNALING_PATHWAY
		KEGG_AMYOTROPHIC_LATERAL_SCLEROSIS_ALS
		KEGG_LONG_TERM_DEPRESSION
		KEGG_T_CELL_RECEPTOR_SIGNALING_PATHWAY
		KEGG_FC_EPSILON_RI_SIGNALING_PATHWAY
		KEGG_GNRH_SIGNALING_PATHWAY
		KEGG_FC_GAMMA_R_MEDIATED_PHAGOCYTOSIS
		KEGG_JAK_STAT_SIGNALING_PATHWAY
		KEGG_ADIPOCYTOKINE_SIGNALING_PATHWAY
		KEGG_CHEMOKINE_SIGNALING_PATHWAY
		KEGG_ALDOSTERONE_REGULATED_SODIUM_REABSORPTION
		KEGG_THYROID_CANCER
		KEGG_TOLL_LIKE_RECEPTOR_SIGNALING_PATHWAY
		KEGG_TIGHT_JUNCTION
		KEGG_DORSO_VENTRAL_AXIS_FORMATION
		KEGG_NOTCH_SIGNALING_PATHWAY
		KEGG_MELANOGENESIS
		KEGG_LONG_TERM_POTENTIATION
		KEGG_PATHOGENIC_ESCHERICHIA_COLI_INFECTION
		KEGG_OOCYTE_MEIOSIS
