# Supplementary material for: Predicting anticancer hyperfoods with graph convolutional networks
Source: Hum Genomics. 2021 Jun 7;15:33. doi: 10.1186/s40246-021-00333-4 (PMC8182908; doi:10.1186/s40246-021-00333-4)
Supplement: Supplementary file 2 — Additional file 2 Top predicted anticancer food molecules. [file 40246_2021_333_MOESM2_ESM.xlsx]

## Sheet: Sheet1
ID	Name	Description	GSEA Top 10 propagated (Reactome)	GSEA Top 10 propagated (KEGG)	Superclass (FooDB)	Class (FooDB)	Subclass (FooDB)	Carcinogenicity (T3DB)
FDB001084	Pancreatin	Isol. from pancreas of pig and cow. Digestive enzyme. Used in replacement therapy. Used to prepare protein hydrolysates for pre- and post-operative diets_x000D_ _x000D_ Pancreatin is a mixture of several digestive enzymes produced by the exocrine cells of the pancreas. It is composed of amylase, lipase and protease. This mixture is used to treat conditions in which pancreatic secretions are defic…	NON_INTEGRIN_MEMBRANE_ECM_INTERACTIONS,LAMININ_INTERACTIONS,G1_S_SPECIFIC_TRANSCRIPTION,RNA_POLYMERASE_II_TRANSCRIPTION_PRE_INITIATION_AND_PROMOTER_OPENING,METABOLISM_OF_FAT_SOLUBLE_VITAMINS,SIGNALING_BY_ROBO_RECEPTORS,ECM_PROTEOGLYCANS,REGULATION_OF_EXPRESSION_OF_SLITS_AND_ROBOS,MAPK_TARGETS_NUCLEAR_EVENTS_MEDIATED_BY_MAP_KINASES,ONCOGENE_INDUCED_SENESCENCE,	SMALL_CELL_LUNG_CANCER,BASAL_TRANSCRIPTION_FACTORS,CHRONIC_MYELOID_LEUKEMIA,ARRHYTHMOGENIC_RIGHT_VENTRICULAR_CARDIOMYOPATHY_ARVC,ECM_RECEPTOR_INTERACTION,GLIOMA,INSULIN_SIGNALING_PATHWAY,CELL_CYCLE,ADHERENS_JUNCTION,FOCAL_ADHESION,	Lipids and lipid-like molecules	Prenol lipids	Retinoids
FDB006967	Anthracene	Anthracene, also known as anthrazen or anthracene, sodium salt, ion (1-), is a member of the class of compounds known as anthracenes. Anthracenes are organic compounds containing a system of three linearly fused benzene rings. Anthracene can be found in sorrel, which makes anthracene a potential biomarker for the consumption of this food product. Anthracene is formally rated as an unfounded non-c…	SEROTONIN_NEUROTRANSMITTER_RELEASE_CYCLE,PLATELET_SENSITIZATION_BY_LDL,NOREPINEPHRINE_NEUROTRANSMITTER_RELEASE_CYCLE,PROLACTIN_RECEPTOR_SIGNALING,DOPAMINE_NEUROTRANSMITTER_RELEASE_CYCLE,SIGNALING_BY_ERYTHROPOIETIN,RHO_GTPASES_ACTIVATE_NADPH_OXIDASES,NEGATIVE_REGULATION_OF_THE_PI3K_AKT_NETWORK,DOWNSTREAM_SIGNAL_TRANSDUCTION,SHC1_EVENTS_IN_ERBB2_SIGNALING,	BLADDER_CANCER,MELANOMA,NON_SMALL_CELL_LUNG_CANCER,ENDOMETRIAL_CANCER,GLIOMA,SNARE_INTERACTIONS_IN_VESICULAR_TRANSPORT,ERBB_SIGNALING_PATHWAY,PROSTATE_CANCER,DORSO_VENTRAL_AXIS_FORMATION,ACUTE_MYELOID_LEUKEMIA,	Benzenoids	Anthracenes		3, not classifiable as to its carcinogenicity to humans. (L135)
FDB008856	2,2'-Bis(4-hydroxyphenyl)propane	Potential food contaminant arising from its use in reusable polycarbonate food containers such as water carboys, baby bottles and kitchen utensils	BASIGIN_INTERACTIONS,INTERLEUKIN_4_AND_INTERLEUKIN_13_SIGNALING,CELL_CYCLE_CHECKPOINTS,CELL_CYCLE_MITOTIC,DNA_REPLICATION_PRE_INITIATION,MITOTIC_G1_G1_S_PHASES,GLUCURONIDATION,BIOSYNTHESIS_OF_SPECIALIZED_PRORESOLVING_MEDIATORS_SPMS,BETA_CATENIN_INDEPENDENT_WNT_SIGNALING,ASSEMBLY_OF_THE_PRE_REPLICATIVE_COMPLEX,	STEROID_HORMONE_BIOSYNTHESIS,RETINOL_METABOLISM,DRUG_METABOLISM_CYTOCHROME_P450,DRUG_METABOLISM_OTHER_ENZYMES,PROSTATE_CANCER,STARCH_AND_SUCROSE_METABOLISM,GLYCINE_SERINE_AND_THREONINE_METABOLISM,ASCORBATE_AND_ALDARATE_METABOLISM,PENTOSE_AND_GLUCURONATE_INTERCONVERSIONS,ALDOSTERONE_REGULATED_SODIUM_REABSORPTION,	Benzenoids	Benzene and substituted derivatives	Diphenylmethanes	No indication of carcinogenicity to humans (not listed by IARC).
FDB011663	Coumestrol	Isol. from Medicago spp., Glycine max (soybean), Pisum sativum (pea), Spinacia oleracea (spinach), Brassica oleracea (cabbage), Dolichos biflorus (papadi), Melilotus alba (white melilot), Phaseolus spp. (inc. lima beans, pinto beans) and Vigna unguiculata (all Leguminosae). Potential nutriceutical Coumestrol is a natural organic compound in the class of phytochemicals known as coumestans. It has …	ACTIVATION_OF_ATR_IN_RESPONSE_TO_REPLICATION_STRESS,CELL_CYCLE_MITOTIC,CHROMOSOME_MAINTENANCE,CELL_CYCLE_CHECKPOINTS,DNA_STRAND_ELONGATION,ACTIVATION_OF_THE_PRE_REPLICATIVE_COMPLEX,TELOMERE_MAINTENANCE,HOMOLOGY_DIRECTED_REPAIR,MITOTIC_SPINDLE_CHECKPOINT,RESOLUTION_OF_SISTER_CHROMATID_COHESION,	CELL_CYCLE,MISMATCH_REPAIR,DNA_REPLICATION,T_CELL_RECEPTOR_SIGNALING_PATHWAY,STEROID_HORMONE_BIOSYNTHESIS,RIBOSOME,NUCLEOTIDE_EXCISION_REPAIR,COMPLEMENT_AND_COAGULATION_CASCADES,PENTOSE_AND_GLUCURONATE_INTERCONVERSIONS,B_CELL_RECEPTOR_SIGNALING_PATHWAY,	Phenylpropanoids and polyketides	Isoflavonoids	Coumestans
FDB011828	Genistein	Genistein is a phenolic compound belonging to the isoflavonoid group. Isoflavonoids are found mainly in soybean. Genistein and daidzein (an other isoflavonoid) represent the major phytochemicals found in this plant. Health benefits (e.g. reduced risk for certain cancers and diseases of old age) associated to soya products consumption have been observed in East Asian populations and several epidem…	ACTIVATION_OF_MATRIX_METALLOPROTEINASES,SIGNALING_BY_NTRK1_TRKA,GLUCURONIDATION,CELLULAR_SENESCENCE,OTHER_INTERLEUKIN_SIGNALING,RHO_GTPASES_ACTIVATE_PKNS,PI3K_AKT_SIGNALING_IN_CANCER,CYTOCHROME_P450_ARRANGED_BY_SUBSTRATE_TYPE,SHC1_EVENTS_IN_ERBB2_SIGNALING,PROGRAMMED_CELL_DEATH,	PROSTATE_CANCER,NON_SMALL_CELL_LUNG_CANCER,PATHWAYS_IN_CANCER,GLIOMA,STEROID_HORMONE_BIOSYNTHESIS,ABC_TRANSPORTERS,PENTOSE_AND_GLUCURONATE_INTERCONVERSIONS,MELANOGENESIS,ENDOMETRIAL_CANCER,ASCORBATE_AND_ALDARATE_METABOLISM,	Phenylpropanoids and polyketides	Isoflavonoids	Isoflav-2-enes	No indication of carcinogenicity to humans (not listed by IARC).
FDB012375	Pterostilbene	Pterostilbene is a member of the class of compounds known as stilbenes. Stilbenes are organic compounds containing a 1,2-diphenylethylene moiety. Stilbenes (C6-C2-C6 ) are derived from the common phenylpropene (C6-C3) skeleton building block. The introduction of one or more hydroxyl groups to a phenyl ring lead to stilbenoids. Pterostilbene is practically insoluble (in water) and a very weakly ac…	INTRINSIC_PATHWAY_FOR_APOPTOSIS,APOPTOTIC_FACTOR_MEDIATED_RESPONSE,THE_ROLE_OF_NEF_IN_HIV_1_REPLICATION_AND_DISEASE_PATHOGENESIS,GAP_JUNCTION_ASSEMBLY,GAP_JUNCTION_TRAFFICKING_AND_REGULATION,ANTIMICROBIAL_PEPTIDES,NEF_MEDIATES_DOWN_MODULATION_OF_CELL_SURFACE_RECEPTORS_BY_RECRUITING_THEM_TO_CLATHRIN_ADAPTERS,NUCLEOTIDE_SALVAGE,RA_BIOSYNTHESIS_PATHWAY,GLUCAGON_SIGNALING_IN_METABOLIC_REGULATION,	COLORECTAL_CANCER,PROSTATE_CANCER,ENDOMETRIAL_CANCER,DORSO_VENTRAL_AXIS_FORMATION,NON_SMALL_CELL_LUNG_CANCER,CHRONIC_MYELOID_LEUKEMIA,APOPTOSIS,GLIOMA,PANCREATIC_CANCER,MTOR_SIGNALING_PATHWAY,	Phenylpropanoids and polyketides	Stilbenes
FDB012974	Mercenene	Isol. from the common clam Mercenaria mercenaria and from Mercenaria campechiensis Carmustine is one of the nitrosoureas indicated as palliative therapy as a single agent or in established combination therapy with other approved chemotherapeutic agents in treatment of brain tumors, multiple myeloma, Hodgkin's disease, and non-Hodgkin's lymphomas. Although it is generally agreed that carmustine al…	FOXO_MEDIATED_TRANSCRIPTION,NONSENSE_MEDIATED_DECAY_NMD,NONSENSE_MEDIATED_DECAY_NMD_INDEPENDENT_OF_THE_EXON_JUNCTION_COMPLEX_EJC,FOXO_MEDIATED_TRANSCRIPTION_OF_CELL_DEATH_GENES,EUKARYOTIC_TRANSLATION_INITIATION,SELENOAMINO_ACID_METABOLISM,RUNX2_REGULATES_BONE_DEVELOPMENT,RUNX2_REGULATES_OSTEOBLAST_DIFFERENTIATION,SRP_DEPENDENT_COTRANSLATIONAL_PROTEIN_TARGETING_TO_MEMBRANE,TRANSCRIPTIONAL_REGULATI…	RIBOSOME,ERBB_SIGNALING_PATHWAY,CHRONIC_MYELOID_LEUKEMIA,UBIQUITIN_MEDIATED_PROTEOLYSIS,RNA_POLYMERASE,REGULATION_OF_ACTIN_CYTOSKELETON,BIOSYNTHESIS_OF_UNSATURATED_FATTY_ACIDS,VEGF_SIGNALING_PATHWAY,NOD_LIKE_RECEPTOR_SIGNALING_PATHWAY,FOCAL_ADHESION,	Organonitrogen compounds	Nitroso compounds	N-nitroso compounds	2A, probably carcinogenic to humans. (L135)
FDB014654	Myristicin	Constit. of dill, nutmeg, parsley and many other essential oils. May be responsible for psychotic effects of nutmeg at large doses Myristicin, 3-methoxy,4,5-methylendioxy-allylbenzene, is a natural organic compound present in the essential oil of nutmeg and to a lesser extent in other spices such as parsley and dill. Myristicin is a naturally occurring insecticide and acaricide with possible neur…	HDR_THROUGH_HOMOLOGOUS_RECOMBINATION_HRR,HOMOLOGOUS_DNA_PAIRING_AND_STRAND_EXCHANGE,RESOLUTION_OF_D_LOOP_STRUCTURES_THROUGH_SYNTHESIS_DEPENDENT_STRAND_ANNEALING_SDSA,RESOLUTION_OF_D_LOOP_STRUCTURES,HOMOLOGY_DIRECTED_REPAIR,DNA_DOUBLE_STRAND_BREAK_REPAIR,HDR_THROUGH_SINGLE_STRAND_ANNEALING_SSA,G2_M_DNA_DAMAGE_CHECKPOINT,DUAL_INCISION_IN_GG_NER,DNA_REPAIR,	HOMOLOGOUS_RECOMBINATION,DNA_REPLICATION,NUCLEOTIDE_EXCISION_REPAIR,TERPENOID_BACKBONE_BIOSYNTHESIS,NITROGEN_METABOLISM,MISMATCH_REPAIR,CELL_CYCLE,BASE_EXCISION_REPAIR,RIBOSOME,PPAR_SIGNALING_PATHWAY,	Organoheterocyclic compounds	Benzodioxoles		No indication of carcinogenicity to humans (not listed by IARC).
FDB016593	2,5-Dihydro-4,5-dimethyl-2-(1-methylpropyl)thiazole	Flavouring ingredient. Reported in hydrolysed vegetable protein	ABC_TRANSPORTERS_IN_LIPID_HOMEOSTASIS,CYTOCHROME_P450_ARRANGED_BY_SUBSTRATE_TYPE,XENOBIOTICS,RESOLUTION_OF_D_LOOP_STRUCTURES,RNA_POLYMERASE_III_TRANSCRIPTION_INITIATION_FROM_TYPE_1_PROMOTER,ACTIVATION_OF_KAINATE_RECEPTORS_UPON_GLUTAMATE_BINDING,RNA_POLYMERASE_III_TRANSCRIPTION,RECEPTOR_TYPE_TYROSINE_PROTEIN_PHOSPHATASES,PHASE_I_FUNCTIONALIZATION_OF_COMPOUNDS,ERBB2_REGULATES_CELL_MOTILITY,	ABC_TRANSPORTERS,HYPERTROPHIC_CARDIOMYOPATHY_HCM,PANCREATIC_CANCER,GLYOXYLATE_AND_DICARBOXYLATE_METABOLISM,PRION_DISEASES,NON_SMALL_CELL_LUNG_CANCER,RNA_DEGRADATION,DORSO_VENTRAL_AXIS_FORMATION,RETINOL_METABOLISM,GLUTATHIONE_METABOLISM,	Organoheterocyclic compounds	Azolines	Thiazolines
FDB020870	1-Methyl-6-phenyl-1H-imidazo[4,5-b]pyridin-2-amine	Food-related mutagen, reported to be the most abundant heterocyclic amine found in cooked meat and fish	NCAM_SIGNALING_FOR_NEURITE_OUT_GROWTH,NCAM1_INTERACTIONS,CROSSLINKING_OF_COLLAGEN_FIBRILS,THROMBIN_SIGNALLING_THROUGH_PROTEINASE_ACTIVATED_RECEPTORS_PARS,ANCHORING_FIBRIL_FORMATION,KERATAN_SULFATE_BIOSYNTHESIS,TP53_REGULATES_TRANSCRIPTION_OF_GENES_INVOLVED_IN_G2_CELL_CYCLE_ARREST,CHONDROITIN_SULFATE_DERMATAN_SULFATE_METABOLISM,COLLAGEN_DEGRADATION,THROMBOXANE_SIGNALLING_THROUGH_TP_RECEPTOR,	BLADDER_CANCER,RETINOL_METABOLISM,PRION_DISEASES,GLIOMA,MATURITY_ONSET_DIABETES_OF_THE_YOUNG,PROSTATE_CANCER,NON_SMALL_CELL_LUNG_CANCER,THYROID_CANCER,CELL_CYCLE,P53_SIGNALING_PATHWAY,	Organoheterocyclic compounds	Pyridines and derivatives	Phenylpyridines	2B, possibly carcinogenic to humans. (L135)
FDB022056	5a-Androstane-3a,17a-diol	5a-Androstane-3a,17a-diol is an steroid found in feces from pregnant women (PMID 5440628), primarily in the monosulfate and disulfate fractions from normal human (PMID 4245755), and glucuronide and mono- and disulphate conjugates of neutral steroids in human bile (PMID 5493463) [HMDB]	NUCLEAR_RECEPTOR_TRANSCRIPTION_PATHWAY,METABOLISM_OF_STEROID_HORMONES,GLUCURONIDATION,CIRCADIAN_CLOCK,SUMOYLATION_OF_INTRACELLULAR_RECEPTORS,NUCLEAR_SIGNALING_BY_ERBB4,BIOLOGICAL_OXIDATIONS,METABOLISM_OF_STEROIDS,TRANSCRIPTIONAL_REGULATION_OF_WHITE_ADIPOCYTE_DIFFERENTIATION,ROS_AND_RNS_PRODUCTION_IN_PHAGOCYTES,	STEROID_HORMONE_BIOSYNTHESIS,PENTOSE_AND_GLUCURONATE_INTERCONVERSIONS,ASCORBATE_AND_ALDARATE_METABOLISM,PORPHYRIN_AND_CHLOROPHYLL_METABOLISM,RETINOL_METABOLISM,METABOLISM_OF_XENOBIOTICS_BY_CYTOCHROME_P450,DRUG_METABOLISM_OTHER_ENZYMES,STARCH_AND_SUCROSE_METABOLISM,VIRAL_MYOCARDITIS,DRUG_METABOLISM_CYTOCHROME_P450,	Lipids and lipid-like molecules	Steroids and steroid derivatives	Androstane steroids
FDB022182	Isoursodeoxycholic acid	A bile acid. Bile acids are steroid acids found predominantly in bile of mammals. The distinction between different bile acids is minute, depends only on presence or absence of hydroxyl groups on positions 3, 7, and 12. Bile acids are physiological detergents that facilitate excretion, absorption, and transport of fats and sterols in the intestine and liver. Bile acids are also steroidal amphipat…	NUCLEAR_RECEPTOR_TRANSCRIPTION_PATHWAY,SUMOYLATION_OF_INTRACELLULAR_RECEPTORS,SIGNALING_BY_RETINOIC_ACID,CONSTITUTIVE_SIGNALING_BY_ABERRANT_PI3K_IN_CANCER,REGULATION_OF_LIPID_METABOLISM_BY_PEROXISOME_PROLIFERATOR_ACTIVATED_RECEPTOR_ALPHA_PPARALPHA,SIGNALING_BY_NUCLEAR_RECEPTORS,TOLL_LIKE_RECEPTOR_9_TLR9_CASCADE,SYNTHESIS_OF_BILE_ACIDS_AND_BILE_SALTS,RA_BIOSYNTHESIS_PATHWAY,NEGATIVE_REGULATION_OF_…	TOLL_LIKE_RECEPTOR_SIGNALING_PATHWAY,TGF_BETA_SIGNALING_PATHWAY,THYROID_CANCER,MTOR_SIGNALING_PATHWAY,ADHERENS_JUNCTION,CITRATE_CYCLE_TCA_CYCLE,PROTEIN_EXPORT,OOCYTE_MEIOSIS,ANTIGEN_PROCESSING_AND_PRESENTATION,TYPE_I_DIABETES_MELLITUS,	Lipids and lipid-like molecules	Steroids and steroid derivatives	Bile acids, alcohols and derivatives
FDB022318	11alpha-Hydroxyprogesterone	Progesterone is a C-21 steroid hormone involved in the female menstrual cycle, pregnancy (supports gestation) and embryogenesis of humans and other species. Progesterone belongs to a class of hormones called progestagens, and is the major naturally occurring human progestagen. -- Wikipedia; Progesterone's reproductive function serves to convert the endometrium to its secretory stage to prepare th…	NUCLEAR_RECEPTOR_TRANSCRIPTION_PATHWAY,CONSTITUTIVE_SIGNALING_BY_ABERRANT_PI3K_IN_CANCER,TRANSCRIPTIONAL_REGULATION_OF_WHITE_ADIPOCYTE_DIFFERENTIATION,SUMOYLATION_OF_INTRACELLULAR_RECEPTORS,NEGATIVE_REGULATION_OF_THE_PI3K_AKT_NETWORK,NUCLEAR_SIGNALING_BY_ERBB4,CIRCADIAN_CLOCK,TRANSCRIPTIONAL_ACTIVITY_OF_SMAD2_SMAD3:SMAD4_HETEROTRIMER,SMAD2_SMAD3:SMAD4_HETEROTRIMER_REGULATES_TRANSCRIPTION,DISEASES…	ADHERENS_JUNCTION,THYROID_CANCER,WNT_SIGNALING_PATHWAY,PATHWAYS_IN_CANCER,PRION_DISEASES,LYSOSOME,BASAL_CELL_CARCINOMA,TGF_BETA_SIGNALING_PATHWAY,STEROID_HORMONE_BIOSYNTHESIS,DNA_REPLICATION,	Lipids and lipid-like molecules	Steroids and steroid derivatives	Pregnane steroids
FDB023086	Dihydrotestosterone	A potent androgenic metabolite of testosterone. Dihydrotestosterone (DHT) is generated by a 5-alpha reduction of testosterone. Unlike testosterone, DHT cannot be aromatized to estradiol therefore DHT is considered a pure androgenic steroid. -- Pubchem; Dihydrotestosterone (DHT) (INN: androstanolone) is a biologically active metabolite of the hormone testosterone, formed primarily in the prostate …	NUCLEAR_RECEPTOR_TRANSCRIPTION_PATHWAY,HATS_ACETYLATE_HISTONES,METABOLISM_OF_STEROID_HORMONES,ACTIVATED_PKN1_STIMULATES_TRANSCRIPTION_OF_AR_ANDROGEN_RECEPTOR_REGULATED_GENES_KLK2_AND_KLK3,TRANSCRIPTIONAL_ACTIVATION_OF_MITOCHONDRIAL_BIOGENESIS,TRANSCRIPTIONAL_REGULATION_OF_GRANULOPOIESIS,DNA_DAMAGE_TELOMERE_STRESS_INDUCED_SENESCENCE,MITOCHONDRIAL_BIOGENESIS,DEGRADATION_OF_THE_EXTRACELLULAR_MATRIX,…	STEROID_HORMONE_BIOSYNTHESIS,ADIPOCYTOKINE_SIGNALING_PATHWAY,VASOPRESSIN_REGULATED_WATER_REABSORPTION,ALANINE_ASPARTATE_AND_GLUTAMATE_METABOLISM,LEISHMANIA_INFECTION,TGF_BETA_SIGNALING_PATHWAY,PPAR_SIGNALING_PATHWAY,THYROID_CANCER,HISTIDINE_METABOLISM,PROSTATE_CANCER,	Lipids and lipid-like molecules	Steroids and steroid derivatives	Androstane steroids	No indication of carcinogenicity to humans (not listed by IARC).
FDB023772	Testosterone enanthate	testosterone enanthate is used in androgen substitution to replace testosterone at levels as close to physiological levels as is possible. For some androgen-dependent functions testosterone is a pro-hormone, peripherally converted to 5alpha-dihydrotestosterone (DHT) and 17beta-estradiol (E2), of which the levels preferably should be within normal physiological ranges. Furthermore, androgens shoul…	NUCLEAR_RECEPTOR_TRANSCRIPTION_PATHWAY,TRANSCRIPTIONAL_REGULATION_BY_RUNX2,RUNX1_REGULATES_TRANSCRIPTION_OF_GENES_INVOLVED_IN_DIFFERENTIATION_OF_HSCS,ABC_FAMILY_PROTEINS_MEDIATED_TRANSPORT,ASSEMBLY_OF_THE_PRE_REPLICATIVE_COMPLEX,ABC_TRANSPORTER_DISORDERS,UCH_PROTEINASES,REGULATION_OF_MITOTIC_CELL_CYCLE,ORC1_REMOVAL_FROM_CHROMATIN,REGULATION_OF_RUNX2_EXPRESSION_AND_ACTIVITY,	PROTEASOME,PYRUVATE_METABOLISM,CITRATE_CYCLE_TCA_CYCLE,PROGESTERONE_MEDIATED_OOCYTE_MATURATION,CYTOSOLIC_DNA_SENSING_PATHWAY,GAP_JUNCTION,GLYCOLYSIS_GLUCONEOGENESIS,CALCIUM_SIGNALING_PATHWAY,TASTE_TRANSDUCTION,ACUTE_MYELOID_LEUKEMIA,	Lipids and lipid-like molecules	Steroids and steroid derivatives	Steroid esters
FDB024072	5b-Dihydrotestosterone	5beta-Dihydrotestosterone is an intermediate in Androgen and estrogen metabolism. 5beta-Dihydrotestosterone is generated from Testosterone via the enzyme 3-oxo-5beta-steroid 4-dehydrogenase (EC 1.3.99.6). [HMDB]	NUCLEAR_RECEPTOR_TRANSCRIPTION_PATHWAY,SUMOYLATION_OF_INTRACELLULAR_RECEPTORS,REGULATION_OF_LIPID_METABOLISM_BY_PEROXISOME_PROLIFERATOR_ACTIVATED_RECEPTOR_ALPHA_PPARALPHA,TRANSCRIPTIONAL_REGULATION_OF_WHITE_ADIPOCYTE_DIFFERENTIATION,TRANSCRIPTIONAL_ACTIVATION_OF_MITOCHONDRIAL_BIOGENESIS,RORA_ACTIVATES_GENE_EXPRESSION,HSP90_CHAPERONE_CYCLE_FOR_STEROID_HORMONE_RECEPTORS_SHR,CYTOCHROME_P450_ARRANGED…	THYROID_CANCER,PPAR_SIGNALING_PATHWAY,PATHOGENIC_ESCHERICHIA_COLI_INFECTION,PRION_DISEASES,ARRHYTHMOGENIC_RIGHT_VENTRICULAR_CARDIOMYOPATHY_ARVC,UBIQUITIN_MEDIATED_PROTEOLYSIS,BUTANOATE_METABOLISM,PROPANOATE_METABOLISM,RNA_DEGRADATION,HYPERTROPHIC_CARDIOMYOPATHY_HCM,	Lipids and lipid-like molecules	Steroids and steroid derivatives	Androstane steroids
FDB028898	Methylarsonite	Methylarsonite is found in the arsenate detoxification I pathway. Two molecules of glutathione reacts with methylarsonate to produce glutathione disulfide and methylarsonite. Methylarsonate reductase catalyzes this reaction. Methylarsonite reacts with S-adenosyl-L-methionine to produce S-adenosyl-L-homocysteine and dimethylarsinate. Methylarsonite methyltransferase catalyzes this reaction. [HMDB]	SIGNALING_BY_PDGF,ESTROGEN_DEPENDENT_NUCLEAR_EVENTS_DOWNSTREAM_OF_ESR_MEMBRANE_SIGNALING,RUNX2_REGULATES_BONE_DEVELOPMENT,INTERFERON_ALPHA_BETA_SIGNALING,INSULIN_RECEPTOR_SIGNALLING_CASCADE,EXTRA_NUCLEAR_ESTROGEN_SIGNALING,CONSTITUTIVE_SIGNALING_BY_ABERRANT_PI3K_IN_CANCER,SIGNALING_BY_TYPE_1_INSULIN_LIKE_GROWTH_FACTOR_1_RECEPTOR_IGF1R,ECM_PROTEOGLYCANS,INTERLEUKIN_10_SIGNALING,	PANCREATIC_CANCER,DORSO_VENTRAL_AXIS_FORMATION,GLIOMA,PROSTATE_CANCER,CHRONIC_MYELOID_LEUKEMIA,NON_SMALL_CELL_LUNG_CANCER,FOCAL_ADHESION,ALDOSTERONE_REGULATED_SODIUM_REABSORPTION,P53_SIGNALING_PATHWAY,SMALL_CELL_LUNG_CANCER,	Organometallic compounds	Organometalloid compounds	Organoarsenic compounds
FDB030068	Platinum	Platinum, also known as pt, is a member of the class of compounds known as homogeneous transition metal compounds. Homogeneous transition metal compounds are inorganic compounds containing only metal atoms,with the largest atom being a transition metal atom. Platinum can be found in a number of food items such as white cabbage, sunburst squash (pattypan squash), potato, and broccoli, which makes …	FORMATION_OF_FIBRIN_CLOT_CLOTTING_CASCADE,INTRINSIC_PATHWAY_OF_FIBRIN_CLOT_FORMATION,PLATELET_ACTIVATION_SIGNALING_AND_AGGREGATION,REGULATION_OF_RAS_BY_GAPS,SCF_SKP2_MEDIATED_DEGRADATION_OF_P27_P21,COMMON_PATHWAY_OF_FIBRIN_CLOT_FORMATION,OTHER_INTERLEUKIN_SIGNALING,DEGRADATION_OF_DVL,MAPK_FAMILY_SIGNALING_CASCADES,REGULATION_OF_INSULIN_LIKE_GROWTH_FACTOR_IGF_TRANSPORT_AND_UPTAKE_BY_INSULIN_LIKE_G…	COMPLEMENT_AND_COAGULATION_CASCADES,PATHWAYS_IN_CANCER,P53_SIGNALING_PATHWAY,GLIOMA,PROSTATE_CANCER,MELANOMA,NON_SMALL_CELL_LUNG_CANCER,HEMATOPOIETIC_CELL_LINEAGE,FOCAL_ADHESION,SMALL_CELL_LUNG_CANCER,	Homogeneous metal compounds	Homogeneous transition metal compounds
FDB030278	17-α-hydroxypregnenolone	17-α-hydroxypregnenolone, also known as (3beta)-3,17-dihydroxypregn-5-en-20-one or 5-pregnen-3b,17a-diol-20-one, belongs to gluco/mineralocorticoids, progestogins and derivatives class of compounds. Those are steroids with a structure based on a hydroxylated prostane moiety. Thus, 17-α-hydroxypregnenolone is considered to be a steroid lipid molecule. 17-α-hydroxypregnenolone is practically insolu…	RNA_POLYMERASE_II_TRANSCRIPTION_PRE_INITIATION_AND_PROMOTER_OPENING,RNA_POLYMERASE_I_TRANSCRIPTION_TERMINATION,FORMATION_OF_THE_EARLY_ELONGATION_COMPLEX,REGULATION_OF_BETA_CELL_DEVELOPMENT,MRNA_CAPPING,PEROXISOMAL_PROTEIN_IMPORT,RNA_POLYMERASE_I_TRANSCRIPTION_INITIATION,FORMATION_OF_HIV_ELONGATION_COMPLEX_IN_THE_ABSENCE_OF_HIV_TAT,SIGNALING_BY_FGFR2_IIIA_TM,FORMATION_OF_TC_NER_PRE_INCISION_COMPLE…	RNA_POLYMERASE,ADHERENS_JUNCTION,PYRIMIDINE_METABOLISM,BLADDER_CANCER,MATURITY_ONSET_DIABETES_OF_THE_YOUNG,PURINE_METABOLISM,ENDOMETRIAL_CANCER,NON_SMALL_CELL_LUNG_CANCER,CYTOKINE_CYTOKINE_RECEPTOR_INTERACTION,GLYCOSYLPHOSPHATIDYLINOSITOL_GPI_ANCHOR_BIOSYNTHESIS,	Lipids and lipid-like molecules	Steroids and steroid derivatives	Pregnane steroids
FDB030678	androst-4-en-3,17-dione	Androst-4-en-3,17-dione, also known as androstenedione or delta(4)-androsten-3,17-dione, belongs to androgens and derivatives class of compounds. Those are 3-hydroxylated C19 steroid hormones. They are known to favor the development of masculine characteristics. They also show profound effects on scalp and body hair in humans. Thus, androst-4-en-3,17-dione is considered to be a steroid lipid mole…	NUCLEAR_RECEPTOR_TRANSCRIPTION_PATHWAY,METABOLISM_OF_STEROID_HORMONES,CYTOCHROME_P450_ARRANGED_BY_SUBSTRATE_TYPE,SUMOYLATION_OF_INTRACELLULAR_RECEPTORS,METABOLISM_OF_STEROIDS,PHASE_I_FUNCTIONALIZATION_OF_COMPOUNDS,SIGNALING_BY_RETINOIC_ACID,BIOLOGICAL_OXIDATIONS,ENDOGENOUS_STEROLS,PYRUVATE_METABOLISM,	STEROID_HORMONE_BIOSYNTHESIS,RETINOL_METABOLISM,METABOLISM_OF_XENOBIOTICS_BY_CYTOCHROME_P450,PARKINSONS_DISEASE,TOLL_LIKE_RECEPTOR_SIGNALING_PATHWAY,ABC_TRANSPORTERS,PPAR_SIGNALING_PATHWAY,TGF_BETA_SIGNALING_PATHWAY,PROXIMAL_TUBULE_BICARBONATE_RECLAMATION,NEUROACTIVE_LIGAND_RECEPTOR_INTERACTION,	Lipids and lipid-like molecules	Steroids and steroid derivatives	Androstane steroids	No indication of carcinogenicity to humans (not listed by IARC).
